# Supplementary material for: β-empirical Bayes inference and model diagnosis of microarray data
Source: BMC Bioinformatics. 2012 Jun 19;13:135. doi: 10.1186/1471-2105-13-135 (PMC3464654; doi:10.1186/1471-2105-13-135)
Supplement: Additional file 2 — The R-code that was used in the analysis. Details of the implementation of SparSNP and other supplementary results. [file 1471-2105-13-135-S2.zip]

Archive with 2 entries (2 files):
- Manir_BMC_SimRCode/BetaEB.r
- Manir_BMC_SimRCode/Demo_BetaEB.r
