# Supplementary material for: β-empirical Bayes inference and model diagnosis of microarray data
Source: BMC Bioinformatics. 2012 Jun 19;13:135. doi: 10.1186/1471-2105-13-135 (PMC3464654; doi:10.1186/1471-2105-13-135)
Supplement: Additional file 2 — The R-code that was used in the analysis. Details of the implementation of SparSNP and other supplementary results. [file 1471-2105-13-135-S2.zip › Manir_BMC_SimRCode/BetaEB.r]

MeanVarBeta<-function(xx) ##Robust mean and variance
   {
    Beta <- 0.1
    Mo <- median(xx)
    Vo <- 1
    DiffTol = 0.001;
    DiffVar = +10000;
    Iter = 0;
      while (DiffVar > DiffTol)
      {
      Wt <- exp(-(Beta*(xx-Mo)^2)/(2*Vo))
      M.new <-  sum(Wt*xx)/sum(Wt)
      V.new <- sum(Wt*(xx-Mo)^2)/sum(Wt)
      DiffVar <- sqrt(sum((M.new-Mo)^2))+sqrt(sum((V.new-Vo)^2))
      Mo = M.new
      Vo = V.new
      Iter = Iter + 1 
      } #END-while
    return(list(M=M.new,V=V.new))
  }
MeanVar<-function(xx) ##Robust mean and variance
    {
    n=length(xx)
    M<-mean(xx)
    V<-var(xx)*(n-1)/n
    return(list(M=M,V=V))
   }
######Robust Variance by MCD method############
Var.MCD<-function(xx)
{library(MASS);
Var<-cov.rob(xx)$cov
return(Var)
}
#################
Sigma2g <- function(data, groupid, Beta)
    {
       # data <- log(data)
        k <- nrow(data)
        n <- sum(groupid!=0)
        
        ## Assume sigma_g^2 ~ Inv-chi-square (v0,sigma0^2).
        groups <- unique(groupid)
        groups <- groups[groups!=0]
        ngroup <- length(groups)
        vars <- 0
        for(i in 1:ngroup){
          temp <- data[,groupid==groups[i]]
          ncoltemp <- sum(groupid==groups[i])
          if(ncoltemp==1){vars <- vars}
          else{
             if(Beta==0)
             meanVar=apply(temp,1,FUN=MeanVar)
             if(Beta!=0)
             meanVar=apply(temp,1,FUN=MeanVarBeta)
             vars2<-rep(0,nr=length(meanVar))
             for (j1 in 1:length(meanVar))
             {vars2[j1]<-meanVar[[j1]][[2]]}
             vars <- vars + (ncoltemp-1)*vars2
           }
         }
        ## gene specific sample variance
        svars <- vars/(n-ngroup)

        # The following is the moment estimate of the (v0,sigma02)
        v0 <- mean(svars)^2/((length(svars)-1)/length(svars)*var(svars))*2+4
        sigma02 <- mean(svars)*(v0-2)/v0

        ## estimate of sigma_g^2 for each gene, do not depend on patterns
        sigmag2=(v0*sigma02+vars)/(n+v0-2)
        return(list(sigmag2,v0,sigma02)) 
}
########==========================
f0 <- function(theta, args)
    {
        ## mu0=theta[1], log(tau02)=theta[2]
        theta[2] <- exp(theta[2])
        spnt <- args$sigmag2 + args$n * theta[2] ## sigma_g^2 + n tao0^2
        negloglik <-
            log(cbind(rep(2 * base::pi,length(args$sigmag2)), args$sigmag2, spnt)) %*%
                c(args$n, args$n- 1, 1)+                    
                    (args$n * theta[1] * theta[1] + args$sumsq.logdata - 2
                     * theta[1] * args$sum.logdata) / args$sigmag2 -                         
                         theta[2] * (args$sum.logdata * args$sum.logdata +
                                     args$n * args$n * theta[1] * theta[1]
                                     - 2 * args$n * theta[1] *
                                     args$sum.logdata ) / (args$sigmag2 *spnt)

        ##print(str(negloglik))
        -0.5 * negloglik
    }
########################################################################
#####################################################################
BLikelihood<-function(theta, xx, pp, Sigmag2, groupid, Beta0)
{
ff12<-0
Data<-list(n=dim(xx)[2],sum.logdata=rowSums(xx),sumsq.logdata=rowSums(xx*xx),sigmag2=Sigmag2)
ff0<-f0(theta,Data); ff0[ff0>700]=700; ff0[ff0<(-700)]=-700
groups <- unique(groupid); groups <- groups[groups!=0]; ngroup <- length(groups)
for(ii in 1:ngroup)
{
xxTemp <- xx[,groupid==groups[ii]]
DataTemp<-list(n=dim(xxTemp)[2],sum.logdata=rowSums(xxTemp),sumsq.logdata=rowSums(xxTemp*xxTemp),sigmag2=Sigmag2)
f12o<-f0(theta,DataTemp)
ff12<- ff12+f12o #f1+f2
}
ff12[ff12>700]=700; ff12[ff12<(-700)]=-700
#A<-pp[2]
#cat("A= ",A, "\n")
theta[2] <- exp(theta[2])
nn=dim(xx)[2]; n1=dim(xx[,groupid==groups[1]])[2]; n2=nn-n1;
Sigma2<-mean(Sigmag2)
Icom <-((2*pi)^(-nn*Beta0/2))*(1+Beta0)^(-(nn+2)/2); 
Ibo <- (Sigma2^(nn-1)*(Sigma2 + nn*theta[2]))^(-Beta0/2)   
Ib1 <- (Sigma2^(n1-1)*(Sigma2 + n1*theta[2]))^(-Beta0/2)
Ib2 <- (Sigma2^(n2-1)*(Sigma2 + n2*theta[2]))^(-Beta0/2)
Ib  <- Icom*(Ibo*pp[1]^(1+Beta0) + (Ib1*Ib2)*pp[2]^(1+Beta0))
#cat("Ib = ",Ib, "\n")
LHBo<-((pp[1]*exp(ff0)+pp[2]*exp(ff12))^Beta0)
LHB<-LHBo-Ib*Beta0-(1-Beta0)
LHBsum<-sum(LHB)/(Beta0*dim(xx)[1])
return(list(LHBsum=LHBsum,LHB=LHB))
}
################Beta-Q.function######################
BQfunction<-function(theta, xx, pp, Sigmag2, groupid, Beta)
{
ff12<-0
Data<-list(n=dim(xx)[2],sum.logdata=rowSums(xx),sumsq.logdata=rowSums(xx*xx),sigmag2=Sigmag2)
ff0<-f0(theta,Data); ff0[ff0>700]=700; ff0[ff0<(-700)]=-700
groups <- unique(groupid); groups <- groups[groups!=0]; ngroup <- length(groups)
for(ii in 1:ngroup)
{
xxTemp <- xx[,groupid==groups[ii]]
DataTemp<-list(n=dim(xxTemp)[2],sum.logdata=rowSums(xxTemp),sumsq.logdata=rowSums(xxTemp*xxTemp),sigmag2=Sigmag2)
f12o<-f0(theta,DataTemp)
ff12<- ff12+f12o #f1+f2
}
ff12[ff12>700]=700; ff12[ff12<(-700)]=-700
Post1 <- (pp[1]*exp(ff0))/(pp[1]*exp(ff0) + pp[2]*exp(ff12))
Post2 <- (pp[2]*exp(ff12))/(pp[1]*exp(ff0) + pp[2]*exp(ff12))
PostYt <-cbind(Post1,Post2)
write.table(PostYt,'PostYt.dat')
###
if(Beta==0)
  {
  Q1<-Post1*log((pp[1]*exp(ff0))); Q2<-Post2*log(pp[2]*exp(ff12))  
  QQsum<-sum(Q1+Q2)
  }
if(Beta!=0)
  {
  Q1<-Post1*(pp[1]*exp(ff0))^Beta; Q2<-Post2*(pp[2]*exp(ff12))^Beta         
  Q12<-Q1+Q2
  PostYt.weight <-cbind(Q1/((pp[1])^Beta),Q2/((pp[2])^Beta))
  write.table(PostYt.weight,'PostYt_weight.dat')
  theta[2] <- exp(theta[2])
  nn=dim(xx)[2]; n1=dim(xx[,groupid==groups[1]])[2]; n2=nn-n1;
  Sigma2<-mean(Sigmag2)
  Icom <-((2*pi)^(-nn*Beta/2))*(1+Beta)^(-(nn+2)/2); 
  Ibo  <- (Sigma2^(nn-1)*(Sigma2 + nn*theta[2]))^(-Beta/2)   
  Ib1  <- (Sigma2^(n1-1)*(Sigma2 + n1*theta[2]))^(-Beta/2)
  Ib2  <- (Sigma2^(n2-1)*(Sigma2 + n2*theta[2]))^(-Beta/2)
  Ib   <- Icom*(Ibo*pp[1]^(1+Beta) + (Ib1*Ib2)*pp[2]^(1+Beta))
  QQB  <- Q12-Ib*Beta-(1-Beta)
  write.table(QQB,'LHdata.dat')
  QQsum <- sum(QQB)/(Beta*dim(xx)[1])
  }
return(-QQsum)
}
###########EM LOOP#################
BetaEM<-function(Data, theta1, pp1, sigmag2, groupid2, Beta) 
{Iter<-1;
Threshold <- 1
while(Threshold > 0.0001)
{
theta2 <- optim(par=theta1, fn=BQfunction, method = "BFGS", xx=Data, pp=pp1, Sigmag2=sigmag2, groupid=groupid2, Beta=Beta)[[1]]
if(Beta==0) 
  {
   PostYt <- read.table('PostYt.dat')
   pp2 <- as.numeric(colMeans(PostYt))
  }
if(Beta!=0) 
  {
  PostYt.weight <- read.table('PostYt_weight.dat')
  p1 <- ((sum(PostYt.weight[,2])/sum(PostYt.weight[,1]))^(1/(Beta-1))+1)^(-1)
  pp2<-c(1-p1, p1)
  }
Threshold <- max(abs(c(pp2[2],theta2)-c(pp1[2],theta1))/c(pp1[2],theta1))
theta1<-theta2; 
pp1<-pp2
Iter=Iter+1
}
return(list(theta=theta2, pp=pp2));
}
##################################
UpdateOutlier<-function(xx)
   {
    Beta <- .1
    Mo <- median(xx)
    Vo <- 1
    DiffTol = 0.001;
    DiffNorm = +10000;
    Iter = 0;
      while (DiffNorm > DiffTol)
      {
      Wt <- exp(-(Beta*(xx-Mo)^2)/(2*Vo))
      M.new <-  sum(Wt*xx)/sum(Wt)
      V.new <- sum(Wt*(xx-Mo)^2)/sum(Wt)
      DiffNorm <- sqrt(sum((M.new-Mo)^2))+sqrt(sum((V.new-Vo)^2))
      Mo = M.new
      Vo = V.new
      Iter = Iter + 1 
      } #END of while
       if(min(Wt)>0.2)
       Threshold2<-min(Wt) 
       if(min(Wt)<=0.2)
       Threshold2<-0.2
       #cat("Threshold2 = ",Threshold2, "\n")
     for (i1 in 1:length(Wt))
     { if(Wt[i1] < Threshold2)
          {xx[i1] <- M.new}
     }
  return(xx)
}
###Compute Beta_weight and Update Posterior Probability###
BetaEBMV<-function(ss,theta0, p0, Sigmag2, groupid, Beta)
{
BMLE<-BetaEM(ss, theta0, p0, Sigmag2, groupid, Beta) 
theta <- BMLE$theta; pp<-BMLE$pp
#Modify outlying observations
groups <- unique(groupid); groups <- groups[groups!=0]; ngroup <- length(groups)
nn=dim(ss)[2]; n1=dim(ss[,groupid==groups[1]])[2]; n2=nn-n1;
TaoSq <- exp(theta[2])
##==============================
   ##Weight Calculation Under Ho
##============================
#    Data<-list(n=nn,sum.logdata=rowSums(ss),sumsq.logdata=rowSums(ss*ss),sigmag2=Sigmag2)
#    ff0<-f0(theta,Data);
#    spnt <- Data$sigmag2 + Data$n * TaoSq ## sigma_g^2 + n tao0^2
#    Const <- log(cbind(rep(2*base::pi,length(Data$sigmag2)), Data$sigmag2, spnt))%*%c(Data$n, Data$n - 1, 1) 
#    Gb <-(exp(ff0+Const/2))^Beta;
#    Gb <-(exp(ff0))^Beta;
##==============================
##Weight Calculation Under H1
##============================
Data1<-list(n=n1,sum.logdata=rowSums(ss[,1:n1]),sumsq.logdata=rowSums(ss[,1:n1]*ss[,1:n1]),sigmag2=Sigmag2)
Data2<-list(n=n2,sum.logdata=rowSums(ss[,-c(1:n1)]),sumsq.logdata=rowSums(ss[,-c(1:n1)]*ss[,-c(1:n1)]),sigmag2=Sigmag2)
f1<-f0(theta,Data1);
f2<-f0(theta,Data2);
spnt1 <- Data1$sigmag2 + Data1$n * TaoSq ## sigma_g^2 + n tao0^2
spnt2 <- Data2$sigmag2 + Data2$n * TaoSq ## sigma_g^2 + n tao0^2
Const1 <- log(cbind(rep(2*base::pi,length(Data1$sigmag2)), Data1$sigmag2, spnt1))%*%c(Data1$n, Data1$n - 1, 1) 
Const2 <- log(cbind(rep(2*base::pi,length(Data2$sigmag2)), Data2$sigmag2, spnt2))%*%c(Data2$n, Data2$n - 1, 1) 
#Gb <-(-(f1*Const1/2)*2);
Gb1 <-(exp(f1+Const1/2))^Beta;
Gb2 <-(exp(f2+Const2/2))^Beta;
Gb <- Gb1*Gb2
##===================================
if(min(Gb)>0.2)
Threshold1<-min(Gb)
if(min(Gb)<=0.2)
Threshold1<-0.2
#cat("Threshold1 = ",Threshold1, "\n")
for (jj in 1:dim(ss)[1])
{
if(Gb[jj] < Threshold1)
{
ss[jj,1:n1]<-UpdateOutlier(ss[jj,1:n1])
ss[jj,(n1+1):dim(ss)[2]]<-UpdateOutlier(ss[jj,(n1+1):dim(ss)[2]])
#cat("Contaminated Gene = ",jj, "\n")
}}
##Compute Posterior Probability
ff12<-0
Data<-list(n=dim(ss)[2],sum.logdata=rowSums(ss),sumsq.logdata=rowSums(ss*ss),sigmag2=Sigmag2)
ff0<-f0(theta,Data); ff0[ff0>700]=700; ff0[ff0<(-700)]=-700
for(ii in 1:ngroup)
{
ssTemp <- ss[,groupid==groups[ii]]
DataTemp<-list(n=dim(ssTemp)[2],sum.logdata=rowSums(ssTemp),sumsq.logdata=rowSums(ssTemp*ssTemp),sigmag2=Sigmag2)
f12<-f0(theta,DataTemp)
ff12<- ff12+f12 #f1+f2
}
ff12[ff12>700]=700; ff12[ff12<(-700)]=-700
Post1 <- (pp[1]*exp(ff0))/(pp[1]*exp(ff0) + pp[2]*exp(ff12))
Post2 <- (pp[2]*exp(ff12))/(pp[1]*exp(ff0) + pp[2]*exp(ff12))
PostP <-cbind(Post1,Post2)
Q1<-Post1*(pp[1]*exp(ff0))^Beta; Q2<-Post2*(pp[2]*exp(ff12))^Beta         
PostP.weight <-cbind(Q1/((pp[1])^Beta),Q2/((pp[2])^Beta))
theta[2] <- exp(theta[2])
pNew <-((sum(PostP.weight[,2])/sum(PostP.weight[,1]))^(1/(Beta-1))+1)^(-1)
return(list(theta=theta,PostP=PostP,pp=c(1-pNew,pNew),Gb=Gb))
}
################# K-fold Cross Validation###########################
KfoldCV<-function(Theta, pp, DataX, groupid, BetaSet, Beta0)
{
nn<-dim(DataX)[1]
G<-dim(DataX)[2]
kk=5; LBeta <- rep(0,length(BetaSet)); STDup<-NULL; STDdown<-NULL; tt=1;
if(BetaSet[1]==0){BetaSet[1]<-0.00001}
for (jj in 1:length(BetaSet))
{
 Sigmag2o<-Sigma2g(log(DataX),groupid,BetaSet[jj]);
 Sigmag2<-Sigmag2o[[1]]
  CVk <-rep(0,kk);LHB<-NULL
  cat("Beta = ",BetaSet[jj], "\n")
  for (mm in 1:kk)
  {
   TestIndex<-seq(mm, dim(DataX)[1], by=kk)
   TestData=DataX[TestIndex,]
   TrData=DataX[-TestIndex,]  
   RobustEBMV<-BetaEM(log(TrData),Theta, pp, Sigmag2[-TestIndex], groupid, BetaSet[jj]) 
   ThetaE <- RobustEBMV$theta; ppE<-RobustEBMV$pp; 
     #QQb<-BQfunction(ThetaE, log(TestData), ppE, Sigmag2[TestIndex], groupid, Beta0)
     #LHBo<-read.table('LHdata.dat')[[1]]
   LHb<-BLikelihood(ThetaE, log(TestData), ppE, Sigmag2[TestIndex], groupid, Beta0)
   QQb<-LHb$LHBsum; LHBo<-LHb$LHB;  
   LHB<-c(LHB,LHBo)
   CVk[mm]<-(QQb)
    # cat("CV = ",CVk, "\n")
    #cat("pp = ",ppE, "\n")
    # cat("theta = ",c(ThetaE[1],exp(ThetaE[2])), "\n")
   }
LBeta[jj]<- sum(CVk)/G;
STDup[jj]<-LBeta[jj] + sqrt(var(LHB)/G)
STDdown[jj]<-LBeta[jj] - sqrt(var(LHB)/G)
}
#plot(BetaSet, LBeta, type="o",ylim=range(STDdown,STDup), lwd=2,main=" ",xlab="beta", 
#     ylab="predictive beta-likelihood")
#lines(BetaSet,STDup,type="b",pch='-', col="blue",lty="dotted",lwd=2)
#lines(BetaSet,STDdown,type="b",pch='-',col="blue",lty="twodash",lwd=2)
return(list(Beta=BetaSet, LBeta=LBeta, StdUp=STDup, StdDown=STDdown))
}
##===============================================================
### Generate/Simulate Genes Expression Data for Two Groups of Individuals###
##============================================================
LNNmv.sim <- function(mu10, sigmasq, tausq, pde, n, nr1, nr2)
{
    de <- sample(c(T, F), size = n, replace = T, prob = c(pde, 1 - pde))
    x <- matrix(NA, n, nr1)
    y <- matrix(NA, n, nr2)
    mu1 <- rnorm(n, mu10, sqrt(tausq))
    mu2.de <- rnorm(n, mu10, sqrt(tausq))
    mu2 <- mu1
    mu2[de] <- mu2.de[de]
    sigmasq<- sigmasq*rchisq(n,df=1)
    x<-NULL; y<-NULL
    for(t in 1:n) {
        x=rbind(x,mu1[t]+rnorm(nr1)*sqrt(sigmasq[t]))
        y=rbind(y,mu2[t]+rnorm(nr2)*sqrt(sigmasq[t]))
    }
    outmat <- exp(cbind(x, y))    
    list(mu1 = mu1, mu2 = mu2, sigmasq=sigmasq, outmat = outmat, de = de)
}
