# Supplementary material for: β-empirical Bayes inference and model diagnosis of microarray data
Source: BMC Bioinformatics. 2012 Jun 19;13:135. doi: 10.1186/1471-2105-13-135 (PMC3464654; doi:10.1186/1471-2105-13-135)
Supplement: Additional file 2 — The R-code that was used in the analysis. Details of the implementation of SparSNP and other supplementary results. [file 1471-2105-13-135-S2.zip › Manir_BMC_SimRCode/Demo_BetaEB.r]

###-----------------------------
## Generate/Simulate Genes Expression Data for Two Groups of Individuals
###-----------------------------
#n1,n2    : No. of individuals for case groups and control groups, respectively. 
#mu10;tau2: Model parameters.
#pde      : Probability of DE genes.
#sigma2   : Multiple of gene-specific variance
#G        : Total Number of genes
#groupid  : Group Index
#de.true  : true indicators of differential expression
#p.DE     : Mixing propertion of DE genes 
#==========================================

rm(list=ls(all=TRUE))#Delete ALL data
source('BetaEB.r')
n1<-30; n2<-30; n=n1+n2   
mu10<-2; tau2<-3; 
pde<-0.05;        
sigma2<-0.10;    
G<-10000           
groupid<-c(rep(1,n1),rep(2,n2)) # Group Index

#Generate/Simulate Gene expression Data by
Sim.Data<-LNNmv.sim(mu10, sigma2, tau2, pde, G, nr1 = n1, nr2 = n2)
de.true <- Sim.Data$de #TRUE for DE genes and FALSE for EE genes 
p.DE<- sum(de.true)/length(de.true)#True mixing propertion of DE genes 
SimData<-Sim.Data$outmat #Simulated gene expression Data

#################################
##Data Contamination by Outliers
##################################
    ConT_Rate<-0.30; 
    data00=SimData  
    OutIndex=sample(1:dim(data00)[1])[1:(dim(data00)[1]*ConT_Rate)]
    Col<-6
    for (jj in 1:length(OutIndex))
    {
    case<-sample(1:3)[1]
    if(case==1)
    OutCol=sample(1:n1)[1:Col]
    if(case==2)
    OutCol=sample((n1+1):(n1+n2))[1:Col]
    if(case==3)
    OutCol=sample(1:(n1+n2))[1:Col]
    OUT=data00[OutIndex[jj],OutCol]
    OUT<-exp(rnorm(length(OutCol),20*Sim.Data$mu1[jj],sqrt(25*Sim.Data$sigmasq[jj])))
    data00[OutIndex[jj],OutCol]<-OUT
    } 
SimData0=data00 ## Dataset contaminated by outliers


##===================================================
#NOW ANALYZE BOTH SimData AND SimData0(contaminated) BY THE BetaEB APPROACH
##============================================================

#Step-1#Beta selection by Cross-Validation 
##-----------------------------------------

source('BetaEB.r')
#Data<-SimData #Original Data (i.e: Outlier Not Exist)
Data<-SimData0 #Contaminated Data (i.e: Outlier Exist)
Theta<-c(2,2); p0<-c(.5,.5); 
BetaSet<-seq(0,.03,length=10)
Beta0=median(BetaSet); 
CV<-KfoldCV(Theta, p0, Data, groupid, BetaSet, Beta0)
plot(CV$Beta, CV$LBeta, type="o",ylim=range(CV$LBeta), 
     lwd=2,main=" ",xlab="beta", ylab="predictive beta-likelihood")
BetaEst<-CV$Beta[which(CV$LBeta==max(CV$LBeta))]
###==================================
plot(BetaSet, CV$LBeta, type="o",ylim=range(CV$StdDown,CV$StdUp), lwd=2,main=" Beta selection by CV",xlab="beta", ylab="Db")
lines(BetaSet,CV$StdUp,type="b",pch='-', col="blue",lty="dotted",lwd=2)
lines(BetaSet,CV$StdDown,type="b",pch='-',col="blue",lty="twodash",lwd=2)
abline(v=BetaEst, col = "gray60")
#--------------------------------------
#Step-2 #Estimation
##-----------------------------------------
#Compute gene specific variance
Sigmag2o<-Sigma2g(log(Data),groupid,BetaEst);
Sigmag2<-Sigmag2o[[1]]
BetaEBMVout<-BetaEBMV(log(Data),Theta, p0, Sigmag2, groupid, BetaEst) 

#Estimated Parameters 
ThetaE <- BetaEBMVout$theta; 

#Estimated mixing Propertion
ppE<-BetaEBMVout$pp; p.DE<-ppE[2]

#-----Predictive distribution with known gene-specific variance-------
#--------------------------------------------------------------
Sigmag2<-Sim.Data$sigmasq
BetaEBMVpred<-BetaEBMV(log(Data),Theta, p0, Sigmag2, groupid, BetaEst) 
Beta.weight<-BetaEBMVpred$Gb
hist(Beta.weight,nclass=80,xlim=c(0,1),ylim=c(0,14),probability=T, main="",xlab="Weight Index")
x<-seq(0,1,length=1000)
y<-dchisq(-2*log(x)/BetaEst,df=n)*(2/BetaEst)/x
lines(x,y,lwd=2)

#------------------------------------
#Obtain the posterior Probability. 

PostProb<-BetaEBMVout$PostP

##Detection of Differential expressed (DE) genes
DEindex<-which(PostProb[,2]>.95)
DEdata<-Data[which(PostProb[,2]>.95)]

#Beta-weight
BetaWeight<-BetaEBMVout$Gb
hist(BetaWeight,nclass=80,xlim=c(0,1),ylim=c(0,14),probability=T, main="",xlab="Weight Index")

#Detection of contaminated Genes 
which(BetaWeight<0.2)
DataCont<-Data[which(BetaWeight<0.2)]
